# Supplementary material for: A Community in Life and Death: The Late Neolithic Megalithic Tomb at Alto de Reinoso (Burgos, Spain)
Source: PLoS One. 2016 Jan 20;11(1):e0146176. doi: 10.1371/journal.pone.0146176 (PMC4720281; doi:10.1371/journal.pone.0146176)
Supplement: S8 Table — SNP profiles are presented in comparison to the revised Cambridge Reference Sequence (rCRS; [149]). Derived SNPs are colored in dark gray, derived SNPs with a peak height fewer than 50 in light gray. Ancestral SNPs that had a peak height lower than 50 are marked in bold. A dash indicates an allelic dropout. (XLSX) [file pone.0146176.s014.xlsx]

## Sheet: Tabelle1
S8 Table. Results of the H-Plex (Martínez -Cruz et al. 2012). SNP profiles are presented in comparison to the revised Cambridge Reference Sequence (rCRS; Andrews et al. 1999). Derived SNPs are colored in dark gray, derived SNPs with a peak height under 50 in light gray. Ancestral SNPs that had a peak height lower than 50 are marked in bold. A dash indicates a allelic dropout.
				H12_3636	H2_1438	H3_6776	H23_10211	H25_9620	H13_14872	H19_14869	H14_7645	H9_13020/H12	H15_6253	H16_10394	H11_8448	H4_3992	H18_14364	H1_3010	H7_4793	H10
			derived	a	t	g	a	a	a	a	g	g/a	g/a	t	c	t	t	t	c/t	t
			ancestral	g	c	a	g	g	g	g	a	a	a	c	t	c	c	c	t	a
PCR	Extraction	Sample	haplogroup
R523.2	RG.7	Rein28a	H3	g	c	g	g	g	g/a	g	a	a	a	c/t	c	c	c	c	t	a/t
R527.2	RG.7	Rein28a	H3	g	c	g	g	g	g	g	a	a	a	c	t	c	c	c	c/t	a
R526.1	NA.2	Rein28b	H3	g	c	g	g	g	g/a	g	a	a	a	c/t	t	c	c	c	t	a/t
VK518.22	NA.2	Rein28b	H3	g	c	g	g	g	g	g	a	a	a	c	t	c	c	c	t	-
Reference:
Andrews et al. 1999			Andrews RM, Kubacka I, Chinnery PF, Lightowlers RN, Turnbull DM, Howell N.: Reanalysis and revision of the Cambridge reference sequence for human mitochondrial DNA. Nat Genet. 1999 Oct;23(2):147.
Martínez -Cruz et al. 2012			Martínez-Cruz B1, Harmant C, Platt DE, Haak W, Manry J, Ramos-Luis E, Soria-Hernanz DF, Bauduer F, Salaberria J, Oyharçabal B, Quintana-Murci L, Comas D; Genographic Consortium: Evidence of pre-roman tribal genetic structure in basques from uniparentally inherited markers. Molecular biology and evolution 2012, 29(9), pp.2211–22.
