# Supplementary material for: A Community in Life and Death: The Late Neolithic Megalithic Tomb at Alto de Reinoso (Burgos, Spain)
Source: PLoS One. 2016 Jan 20;11(1):e0146176. doi: 10.1371/journal.pone.0146176 (PMC4720281; doi:10.1371/journal.pone.0146176)
Supplement: S9 Table — HVR I primers are named after the last 5ˈ base of the primer, HVR II primers are named after the first base or last base respectively of the amplified DNA fragment. (XLSX) [file pone.0146176.s015.xlsx]

## Sheet: Tabelle1
S9 Table. HVR I and HVR II primers sequences. HVR I primers are named after the last 5ˈ base of the primer, HVR II primers are named after the first base or last base respectively of the amplified DNA fragment.
Primer	Sequence 5ˈ- 3ˈ	Amplicon in bp with (without) primer	Temp. in °C	Reference
HVR I
L16045	TGTTCTTTCATGGGGAAGCAGATT	240 (194)	56	Brandt et al. (2013)
H16240	GGGTGGCTTTGGAGTTGCAGTT			Brandt et al. (2013)
L16212	CCCCATGCTTACAAGCAAGTACA	236 (189)	56	Adler et al. (2011)
H16402	GATATTGATTTCACGGAGGATGGT			Adler et al. (2011)
L15996	CTCCACCATTAGCACCCAAAGC	187 (145)	58	Endicott et al. (2003)
H16142	ATGTACTACAGGTGGTCAAG			Stone and Stoneking (1998)
L16117	TACATTACTGCCAGCCACCAT	162 (115)	58	Haak et al. (2005)
H16233	GCTTTGGAGTTGCAGTTGATGTGT			Haak et al. (2005)
L16209	CCCCATGCTTACAAGCAAGT	179 (138)	58	Handt et al. (1996)
H16348	ATGGGGACGAGAAGGGATTTG			Haak et al. (2005)
L16287	CACTAGGATACCAACAAACC	162 (122)	58	Handt et al. (1996)
H16410	GCGGGATATTGATTTCACGG			Handt et al. (1996)
L16018	AGCACCCAAAGCTAAGATTCTAATTTAAACTATT	139 (78)	57	Knipper et al. (2013)
H16097	ATATTCATGGTGGCTGGCAGTAATGTA			Knipper et al. (2013)
L16072	GGTACCACCCAAGTATTGACTCACC	123 (74)	57	Knipper et al. (2013)
H16144	TGGGTTTTTATGTACTACAGGTGGTCA			Knipper et al. (2013)
L16122	ATTTCGTACATTACTGCCAGCCACCATGAATA	132 (76)	65	This study
H16196	TAGTTGAGGGTTGATTGCTGTACTTGCTTGTAAGC			This study
L16178	AGTACATAAAAACCCAATCCACAT	136 (91)	50	This study
H16267	GTAGGTTTGTTGGTATCCTAGTGG			This study
L16231	GTACAGCAATCAACCCTCAACTAT	139 (94)	50	This study
H16323	CTGTAATGTGCTATGTACGGTAAA			This study
L16307	GGATACCAACAAACCTACCCACCCTTAACAGTACA	158 (94)	67	This study
H16402.C	TGCGGGATATTGATTTCACGGAGGATGGT			This study
HVR II
L00034	TCTATCACCCTATTAACCACTCAC	192 (144)	58	Haak et al. (2008)
H00177	TTAGTAAGTATGTTCGCCTGTAAT			Haak et al. (2008)
L00144	CGCAGTATCTGTCTTTGATTCCTG	148 (100)	58	Haak et al. (2008)
H00243	AAAGTGGCTGTGCAGACATTCAAT			Haak et al. (2008)
L00172	ATCCTATTATTTATCGCACCTACG	204 (156)	58	Haak et al. (2008)
H00327	TTGGCAGAGATGTGTTTAAGTGCT			Haak et al. (2008)
L00274	TGTCTGCACAGCCACTTTCCACAC	174 (124)	58	Haak et al. (2008)
H00397	AGTGCATACCGCCAAAAGATAAAA			Haak et al. (2008)
References:
Adler et al. 2011	Adler, C.J., Haak, W., Donlon, D., Cooper, A. and The Genographic Consortium (2011) Survival and recovery of DNA from ancient teeth and bones. Journal of Archaeological Science 38(5):956-964.
Brandt et al. 2013	Brandt, G., Haak, W., Adler, C.J., Roth, C., Szécsényi-Nagy, A., Karimnia, S., Möller-Rieker, S., Meller, H., Ganslmeier, R., Friederich, S., Dresely, V., Nicklisch, N., Pickrell, J.K., Sirocko, F., Reich, D., Cooper, A., Alt, K.W., and The Genographic Consortium (2013) Ancient DNA reveals key stages in the formation of Central European mitochondrial genetic diversity. Science 342:257-261.
Endicott et al. 2003	Endicott, P., M.T. Gilbert, C,Stringer, C. Lalueza-Fox, E. Willerslev, A.J. Hansen and A. Cooper (2003) The genetic origins of the Andaman Islanders. American Journal of Human Genetics 72(1):178-84.
Haak et al. 2008	Haak, W., G. Brandt, H. N. de Jong, C. Meyer, R. Ganslmeier, V. Heyd, C. Hawkesworth, A. W. G. Pike, H. Meller and K. W. Alt (2008) Ancient DNA, Strontium isotopes, and osteological analyses shed light on social and kinship organization of the Later Stone Age. Proceedings of the National Academy of Sciences 105(47):18266-18231.
Haak et al. 2005	Haak, W., P. Forster, B. Bramanti, S. Matsumura, G. Brandt, M. Tänzer, R. Villems, C. Renfrew, D. Gronenborn, K. W. Alt and J. Burger (2005) Ancient DNA from the first European farmers in 7500-year-old Neolithic sites. Science 310 (5750):1016-1018.
Handt et al. 1996	Handt O, M. Krings M, R.H. Ward, S.Pääbo (1996) The retrieval of ancient human DNA sequences. American Journal of Human Genetics 59(2):368-76.
Knipper et al. 2013	Knipper, C., C. Meyer, F. Jacobi, C. Roth, M. Fecher, K. Schatz, E. Stephan, L. Hansen, A. G. Posluschny, C. F. E. Pare, and K. W. Alt. 2014. Social differentiation and land use at an Early Iron Age "princely seat": Bioarchaeological investigations at the Glauberg (Germany). Journal of Archaeological Science 41:818-835.
Stone and Stoneking 1998	Stone A.C. and M. Stoneking (1998)mtDNA analysis of a prehistoric Oneota population: implications for the peopling of the New World. American Journal of Human Genetics 62(5):1153-70.
