# Supplementary material for: A Community in Life and Death: The Late Neolithic Megalithic Tomb at Alto de Reinoso (Burgos, Spain)
Source: PLoS One. 2016 Jan 20;11(1):e0146176. doi: 10.1371/journal.pone.0146176 (PMC4720281; doi:10.1371/journal.pone.0146176)
Supplement: S10 Table — Results of the strontium isotope analysis in the faunal remains used as comparative data for the local range at Alto de Reinoso and results of the carbon and nitrogen isotope analysis of the faunal remains from Alto de Reinoso. (XLSX) [file pone.0146176.s016.xlsx]

## Sheet: Tabelle1
S10 Table. Results of the strontium isotope analysis in the faunal remains used as comparative data for the local range at Alto de Reinoso and results of the carbon and nitrogen isotope analysis of the faunal remains from Alto de Reinoso.
Sample	Species	Ind. / Inv.	Sr-sample	87Sr/86Sr	±2σ	C/N-sample	δ13C‰	δ15N‰	%C	%N	C:N	%coll
Rein TZ 96	Cattle	96	Molar	0.70921	8e-05
Rein TZ 239a	Cattle	239	Praemolar	0.70924	4e-05
Rein TK 1	Cattle?	281A				Longbone	-21.51	4.5	76.24	27.82	3.19722	1.02389
Rein TK 4	Cattle?	461A				Longbone	-21.08	4.73	42.53	15.69	3.16	5.15
Rein TK 5	Rabbit	445A				Humerus	-20.73	6.12	32.37	11.79	3.20314	2.23927
Rein TK 6	Cattle	1100				Scapula	-21.49	4.83	43.23	15.84	3.18	3.42
